# Supplementary material for: Child abuse and pubertal timing: what is the role of child sex and identity of the perpetrator?
Source: BMC Psychiatry. 2024 Apr 1;24:242. doi: 10.1186/s12888-024-05683-6 (PMC10983734; doi:10.1186/s12888-024-05683-6)
Supplement: Supplementary file 1 — Additional file 1. Subscale items of parent–child conflict tactics scale (CTS-PC). [file 12888_2024_5683_MOESM1_ESM.xlsx]

## Sheet: Tabelle1
Additional file 1
Subscale Items of Parent-Child Conflict Tactics Scale (CTS-PC)
Subtype of Child Abuse		Content of Question/Subscale Item
Child Neglect (CN)
1a		left alone by mother
1b		left alone by father
2a		no love expressed by mother
2b		no love expressed by father
3a		not beeing fed properly by mother
3b		not beeing fed properly by father
4a		no medical care provided when needed by mother
4b		no medical care provided when needed by father
5a		mother drunk or high, child coudn't be taken care of
5b		father drunk or high, child coudn't be taken care of
Child Physical Abuse (CPA)
15A		mother shook child
15B		father shook child
16A		mother spanked on bottom with bare hand
16b		father spanked on bottom with bare hand
17a		mother slapped on face, head, ear
17b		father slapped on face, head, ear
18a		mother slapped on hand, arm or leg
18b		father slapped on hand, arm or leg
19a		mother pinched child
19b		father pinched child
20a		mother hit on the bottom with belt, hairbrush, a stick or some other hard object
20b		father hit on the bottom with belt, hairbrush, a stick or some other hard object
21a		mother hit some other part of the body with hard object
21b		father hit some other part of the body with hard object
22a		mother threw or knocked down
22b		father threw or knocked down
23a		mother hit with fist or kicked hard
23b		father hit with fist or kicked hard
25a		mother beat up as hard as possible
25b		father beat up as hard as possible
26a		mother grabbed around neck and strangled
26b		father grabbed around neck and strangled
27a		mother burned or scolded on purpose
27b		father burned or scolded on purpose
28a		mother thratening with a knife
28b		father thratening with a knife
Child Emotional Abuse (CEA)
10a		yelled/screamed at by mother
10b		yelled/screamed at by father
11a		mother swore or cursed
11b		father swore or cursed
12a		called dumb or lazy by mother
12b		called dumb or lazy by father
13a		mother would send him/her away/kicked him/her out of the house
13b		father would send him/her away/kicked him/her out of the house
14a		mother threatening to spank
14b		father threatening to spank
