# Supplementary material for: Child abuse and pubertal timing: what is the role of child sex and identity of the perpetrator?
Source: BMC Psychiatry. 2024 Apr 1;24:242. doi: 10.1186/s12888-024-05683-6 (PMC10983734; doi:10.1186/s12888-024-05683-6)
Supplement: Supplementary file 2 — Additional file 2. Bivariate associations between early puberty/menarche and child abuse. [file 12888_2024_5683_MOESM2_ESM.xlsx]

## Sheet: Tabelle1
Additional file 2
Bivariate Associations between Early Puberty/Menarche and Child Abuse
	SR-	SR-	BMI	CN	CNm	CNf	CPA	CPAm	CPAf	CEA	CEAm	CEAf
	Pub	Men
SR-Pub	1
girls	1
boys	1
SR-Men	.39***	1
girls	.39***	1
boys	(-)	(-)
BMI	.15***	.24***	1
girls	.27***	.24***	1
boys	.05	(-)	1
CN	.09*	.16*	.08*	1
girls	.11*	.16*	.17**	1
boys	.07	(-)	-.01	1
CNm	.11**	.15*	.04	.80***	1
girls	.14*	.15*	.12*	.74***	1
boys	.07	(-)	-.04	.87***	1
CNf	.07	.14*	.05	.80***	.58***	1
girls	.09	.14*	.18**	.79***	.51***	1
boys	.05	(-)	-.10	.82***	.66***	1
CPA	.03	.08	-.03	.12**	(-)	(-)	1
girls	.04	.08	.06	.13*	(-)	(-)	1
boys	.03	(-)	-.12*	.12*	(-)	(-)	1
CPAm	.01	.02	-.02	(-)	(-)	(-)	.76***	1
girls	.03	.02	-.01	(-)	(-)	(-)	.75***	1
boys	-0.01	(-)	-.02	(-)	(-)	(-)	.77***	1
CPAf	.06	.11	.03	(-)	(-)	(-)	.72***	.47***	1
girls	.05	.11	.10	(-)	(-)	(-)	.70***	.45***	1
boys	.08	(-)	-.04	(-)	(-)	(-)	.73***	.48***	1
CEA	.13***	.13	.10*	.23***	(-)	(-)	.39***	(-)	(-)	1
girls	.13*	.13	.13*	.23***	(-)	(-)	.43***	(-)	(-)	1
boys	.14**	(-)	.07	.24***	(-)	(-)	.34***	(-)	(-)	1
CEAm	.11**	.13*	.09*	(-)	(-)	(-)	(-)	(-)	(-)	.79***	1
girls	.18***	.13*	.13*	(-)	(-)	(-)	(-)	(-)	(-)	.77***	1
boys	.05	(-)	.04	(-)	(-)	(-)	(-)	(-)	(-)	.81***	1
CEAf	.12**	.1	.12**	(-)	(-)	(-)	(-)	(-)	(-)	.76***	.52***	1
girls	.08	.1	.17**	(-)	(-)	(-)	(-)	(-)	(-)	.78***	.53***	1
boys	.16**	(-)	.07	(-)	(-)	(-)	(-)	(-)	(-)	.75***	.52***	1
1 Abbr.: Standardized Residual Variable expressing Early Puberty/Menarche (SR-Pub/Men); Body-Mass-index (BMI); Child Neglect (perpetrated by mother/father) (CN(m/f)); Child Physical Abuse (perpetrated by mother/father)
(CPA(m/f)); Child Emotional Abuse (perpetrated by mother/father) (CEA(m/f))
2 * p ≤ 0,05, **p ≤ 0,01, ***p ≤ 0,001
